# Supplementary material for: Smad7 Sustains Stat3 Expression and Signaling in Colon Cancer Cells
Source: Cancers (Basel). 2022 Oct 12;14(20):4993. doi: 10.3390/cancers14204993 (PMC9599800; doi:10.3390/cancers14204993)
Supplement: Supplementary file 1 [file cancers-14-04993-s001.zip]

Archive with 1 entries (1 files):
- cancers-1857357-supplementary.pdf
